# Supplementary material for: Exploiting the Features of Clinical Judgment to Improve Assessment of Disease Severity in the Emergency Department: An Acutelines Study
Source: J Clin Med. 2024 Feb 27;13(5):1359. doi: 10.3390/jcm13051359 (PMC10931686; doi:10.3390/jcm13051359)
Supplement: Supplementary file 1 [file jcm-13-01359-s001.zip]

Archive with 1 entries (1 files):
- jcm-2824724-supplementary.pdf
